# Supplementary material for: Nicotine and fluoxetine alter adolescent dopamine-mediated behaviors via 5-HT1A receptor activation
Source: Front Psychiatry. 2024 Jun 11;15:1380123. doi: 10.3389/fpsyt.2024.1380123 (PMC11196788; doi:10.3389/fpsyt.2024.1380123)
Supplement: Supplementary Table 1 — Regional 5-HT1A receptor activity after nicotine or fluoxetine pretreatment in adolescent and adult brain slices. [35S]GTPγS binding is expressed (Mean +/- SEM) as % of basal. Asterisks (*) denote significant differences from saline. n = 9-11/ group. [file Table_1.xlsx]

## Sheet: Supplemental Table 1
Supplemental Table 1. Regional 5-HT1A receptor activity after nicotine or fluoxetine pretreatment in adolescent and adult brain slices. [35S]GTPγS binding is expressed (Mean +/- SEM) as % of basal. Asterisks (*) denote significant differences from saline. n = 9-11/ group.
		Adolescent			Adult
		Saline	Nicotine	Fluoxetine	Saline	Nicotine	Fluoxetine
Motor Cortex	M1	0.80 ± 6.19	47.80 ± 12.21*	46.48 ± 19.87*	47.02 ± 22.66	13.80 ± 7.88	22.60 ± 6.91
	M2	21.42 ± 10.83	41.91 ± 8.30	54.92 ± 18.54	44.38 ± 10.28	29.33 ± 9.87	32.84 ± 7.67
Prefrontal Cortex	Cg1	19.66 ± 8.47	65.26 ± 13.06	71.83 ± 21.65	46.94 ± 13.02	14.88 ± 6.99	45.06 ± 15.93
	PrL	26.88 ± 11.00	41.47 ± 4.56	47.70 ± 16.70	53.37 ± 14.77	31.18 ± 6.70	30.37 ± 5.83
	IL	20.31 ± 7.02	40.59 ± 7.83	73.97 ± 17.97**	38.53 ± 7.51	21.35 ± 4.30	33.30 ± 7.55
	AI	8.17 ± 5.57	24.07 ± 4.63	27.74 ± 11.39	30.34 ± 7.63	23.91 ± 5.60	16.19 ± 4.61
	VLO	9.63 ± 4.56	11.45 ± 6.13	39.32 ± 11.95	19.86 ± 5.52	11.39 ± 6.65	16.87 ± 5.35
Amygdala	BLA	7.87 ± 5.43	5.69 ± 4.22	6.82 ± 4.14	11.81 ± 3.92	9.01 ± 4.61	-5.92 ± 6.62
	CeA	3.49 ± 4.66	3.97 ± 3.90	3.28 ± 5.14	9.74 ± 4.48	2.40 ± 3.23	-13.03 ± 5.61
	MeA	7.79 ± 5.57	32.06 ± 9.49*	9.26 ± 4.23	9.57 ± 2.32	11.54 ± 3.35	-2.81 ± 2.93
Nucleus Accumbens	NAc-c	0.53 ± 8.23	2.84 ± 5.59	-3.69 ± 7.59	5.53 ± 6.92	10.28 ± 6.85	1.45 ± 4.53
	NAc-sh	1.23 ± 9.63	-4.96 ± 2.75	-1.56 ± 3.12	-7.16 ± 5.84	-4.42 ± 2.79	0.22 ± 7.06
Caudate Putamen	DL	-5.24 ± 5.24	5.26 ± 4.44	10.63 ± 4.54	7.38 ± 6.27	8.73 ± 5.11	0.67 ± 2.92
	DM	-4.02 ± 4.43	-0.24 ± 6.35	1.38 ± 3.00	7.50 ± 5.56	7.61 ± 6.73	-0.03 ± 4.37
	VL	-5.33 ± 4.84	-0.93 ± 4.96	3.83 ± 2.92	4.54 ± 3.98	2.80 ± 5.58	5.86 ± 3.13
	VM	-9.18 ± 4.69	-0.19 ± 6.31	3.47 ± 3.23	10.31 ± 4.51	10.37 ± 4.70	6.88 ± 4.71
Septum	LS	36.06 ± 4.80	41.85 ± 7.26	52.84 ± 12.95	39.29 ± 7.01	45.58 ± 6.16	27.30 ± 6.51
	MS	9.86 ± 3.20	0.70 ± 4.02	12.47 ± 6.13	8.98 ± 5.98	15.57 ± 4.65	1.23 ± 4.50
Hypothalamus	PVN	-1.69 ± 3.81	-1.64 ± 4.37	-1.49 ± 5.31	1.96 ± 3.19	7.89 ± 6.87	-7.63 ± 5.99
	LH	-6.34 ± 4.09	-0.71 ± 3.85	-3.44 ± 2.91	4.74 ± 3.43	3.69 ± 3.13	-7.20 ± 5.79
Dorsal Hippocampus	CA1	30.03 ± 9.53	50.73 ± 15.02	38.18 ± 11.33	64.23 ± 13.42	51.38 ± 11.47	47.92 ± 5.77
	CA2	21.07 ± 5.84	24.36 ± 8.55	55.50 ± 9.44	44.98 ± 11.27	49.24 ± 9.20	40.00 ± 4.77
	CA3	39.48 ± 9.02	37.36 ± 8.94	47.02 ± 4.99	28.28 ± 6.67	46.70 ± 12.30	45.00 ± 5.67
	DG	52.09 ± 9.93	59.43 ± 10.86	66.82 ± 9.09	29.54 ± 7.96	68.61 ± 12.77	45.73 ± 6.16
Ventral Hippocampus	CA1	39.99 ± 8.35	79.49 ± 14.12	49.19 ± 9.34	48.18 ± 9.73	38.09 ± 9.41	63.70 ± 15.03
	CA2	49.26 ± 12.71	65.80 ± 7.93	36.88 ± 8.77	62.12 ± 5.93	27.28 ± 9.40	54.87 ± 12.04
	CA3	50.26 ± 10.67	76.25 ± 10.96	65.75 ± 12.11	38.60 ± 5.18	26.41 ± 6.91	42.00 ± 7.19
	DG	42.15 ± 5.69	78.73 ± 10.01	54.77 ± 9.19	40.20 ± 11.89	36.44 ± 12.00	55.38 ± 17.31
Raphe	DR	23.63 ± 8.54	18.87 ± 7.57	13.40 ± 4.22	10.14 ± 6.06	5.21 ± 4.41	16.97 ± 7.37
	MnR	9.33 ± 3.44	7.59 ± 6.36	17.61 ± 6.95	2.07 ± 7.47	11.02 ± 7.05	-0.85 ± 10.00
Other	BNST	-3.89 ± 2.96	1.68 ± 5.92	4.73 ± 3.19	5.38 ± 2.72	-3.18 ± 3.51	0.82 ± 5.20
	PVT	-9.83 ± 4.59	3.16 ± 7.27	14.60 ± 4.34	0.62 ± 5.21	-0.18 ± 4.66	-2.66 ± 8.19
	VTA	0.90 ± 4.50	16.81 ± 6.73	10.63 ± 3.87	9.26 ± 4.73	13.11 ± 4.08	1.45 ± 2.51
